# Supplementary material for: NLRC4-mediated activation of CD1c+ DC contributes to perpetuation of synovitis in rheumatoid arthritis
Source: JCI Insight. 2022 Nov 22;7(22):e152886. doi: 10.1172/jci.insight.152886 (PMC9746818; doi:10.1172/jci.insight.152886)
Supplement: Supplemental table 5 [file jciinsight-7-152886-s078.xlsx]

## Sheet: CD1c
		Cutoff 1.5 and -1.5 IPA -log p value	Cutoff 1.5 and -1.5 IPA Z score	Cutoff 1.5 and -1.5 IPA GENES
UPREGULATED	p53 Signaling	6.61	1.941	ATM,CCNK,CDKN1A,CSNK1D,CTNNB1,EP300,GADD45B,HDAC9,HIF1A,JUN,PCNA,PIK3CA,PIK3CG,PIK3R1,PIK3R5,PMAIP1,TP53,TP53BP2
UPREGULATED	PPARα/RXRα Activation	5.37	1.5	EP300,FOS,IKBKB,IL1B,JUN,MAPK1,NFKBIA,NFKBIE,NRIP1,PPARD,RAF1,RALA,RAP2B,REL,RELA,SCAND1,TNFRSF1A
UPREGULATED	Pyroptosis Signaling Pathway	4.89	1.291	CASP1,CASP8,CASP9,FOXO3,GSDMD,IL1B,IRF2,MAPK1,NAIP,NLRC4,NLRP3,PTGER4,TLR10,TLR5,TNFRSF1A
UPREGULATED	Toll-like Receptor Signaling	4.48	0.378	FOS,IKBKB,IL1B,JUN,MAPK1,NFKBIA,REL,RELA,TAB2,TLR10,TLR5,TNFAIP3,UBC
UPREGULATED	Interferon Signaling	3.86	0.707	BAK1,IFI35,IFNGR1,IFNGR2,JAK2,OAS1,RELA,STAT2
UPREGULATED	CD27 Signaling in Lymphocytes	3.76	0.816	BID,CASP8,CASP9,FOS,IKBKB,JUN,NFKBIA,NFKBIE,REL,RELA
UPREGULATED	CD27 Signaling in Lymphocytes	3.76	0.816	BID,CASP8,CASP9,FOS,IKBKB,JUN,NFKBIA,NFKBIE,REL,RELA
UPREGULATED	Activation of IRF by Cytosolic Pattern Recognition Receptors	3.29	1	DDX58,IKBKB,JUN,MAVS,NFKBIA,NFKBIE,REL,RELA,STAT2,TBK1
UPREGULATED	Protein Kinase A Signaling	2.93	1	ADCY7,AKAP13,ANAPC7,ATF4,CDC27,CREM,CTNNB1,DUSP1,DUSP10,DUSP2,DUSP5,GNA13,GYS1,H3-3A/H3-3B,MAPK1,NFAT5,NFATC2,NFKBIA,NFKBIE,PDE4D,PDIA3,PHKB,PLCG2,PNPLA8,PPP1R14B,PRKCD,PTP4A1,PTPN1,RAF1,REL,RELA,ROCK2
UPREGULATED	Role of p14/p19ARF in Tumor Suppression	2.09	2.236	PIK3CA,PIK3CG,PIK3R1,PIK3R5,TP53
UPREGULATED	Role of BRCA1 in DNA Damage Response	1.21	1.342	ATM,CDKN1A,E2F3,RAD50,RBL2,RPA1,TP53
UPREGULATED	Cell Cycle: G2/M DNA Damage Checkpoint Regulation	1.17	0.447	ATM,CDKN1A,EP300,RPS6KA1,TP53
UPREGULATED	NER (Nucleotide Excision Repair, Enhanced Pathway)	1.07	1.414	CCNH,COPS2,COPS3,COPS8,EP300,H3-3A/H3-3B,PCNA,RPA1
UPREGULATED	T Cell Exhaustion Signaling Pathway	0	1	CD86,FOS,IL6R,JAK2,JAK3,JUN,MAPK1,NFAT5,NFATC2,PIK3CA,PIK3CG,PIK3R1,PIK3R5,PLCG2,PPP2CA,PRDM1,RALA,RAP2B,STAT2,VEGFA
UPREGULATED	CCR5 Signaling in Macrophages	0	0.816	CCL3,FOS,GNA13,JUN,MAPK1,PLCG2,PRKCD
UNDETERMINED	TREM1 Signaling	5.95	0	CASP1,CCL3,CD83,CD86,ICAM1,IL1B,JAK2,MAPK1,NLRC4,NLRP3,PLCG2,REL,RELA,TLR10,TLR5
UNDETERMINED	IL-12 Signaling and Production in Macrophages	4.52	nd	CEBPB,EP300,FOS,IFNGR1,IKBKB,JMJD6,JUN,MAPK1,NFKBIA,NFKBIE,PIK3CA,PIK3CG,PIK3R1,PIK3R5,PRKCD,REL,RELA,STAT6
UNDETERMINED	Fcγ Receptor-mediated Phagocytosis in Macrophages and Monocytes	4.21	0	ARF6,ARPC5,ARPC5L,CDC42,EZR,FYB1,GAB2,HCK,MAPK1,NCF1,PIK3CG,PIK3R1,PRKCD,RAC2
UNDETERMINED	Inflammasome pathway	3.79	0	CASP1,CASP8,IL1B,NAIP,NLRC4,NLRP3
UNDETERMINED	Role of IL-17A in Arthritis	3.76	nd	MAPK1,NFKBIA,NFKBIE,PIK3CA,PIK3CG,PIK3R1,PIK3R5,REL,RELA,RPS6KA1
UNDETERMINED	Glucocorticoid Receptor Signaling	3.18	nd	CCL3,CCNH,CDKN1A,DUSP1,EP300,FOS,FOXO3,GABPB1,GTF2B,GTF2F1,H3-3A/H3-3B,HSPA14,HSPA5,HSPA9,ICAM1,IKBKB,IL1B,IL27RA,IL6R,IL6ST,JAK2,JAK3,JUN,MAPK1,NDUFV2,NFAT5,NFATC2,NFKBIA,NFKBIE,NR3C1,NRIP1,PIK3CA,PIK3CG,PIK3R1,PIK3R5,RAF1,RALA,RAP2B,RELA,SDHC,SGK1,SUMO1,TAF13
UNDETERMINED	Fc Epsilon RI Signaling	3.16	0	BTK,FCER1A,MAPK1,PIK3CA,PIK3CG,PIK3R1,PIK3R5,PLCG2,PRKCD,RAC2,RAF1,RALA,RAP2B,SYNJ2
UNDETERMINED	Phagosome Maturation	2.75	nd	ATP6V0B,ATP6V1C1,ATP6V1F,CTSO,CYBB,DCTN4,DYNLL1,DYNLT1,EEA1,NCF1,RAB5A,RAB5B,RAC2,TUBB4B,VPS41,VTI1A
UNDETERMINED	Role of JAK family kinases in IL-6-type Cytokine Signaling	2.38	nd	IL6R,IL6ST,JAK2,MAPK1,OSM
UNDETERMINED	cAMP-mediated signaling	1.82	0	ADCY7,ADORA2A,AKAP13,ATF4,CREM,DUSP1,GRK2,MAPK1,P2RY14,PDE4D,PKIB,PNPLA8,PTGER4,RAF1,RGS14,RGS18,RGS2,RPS6KA1
UNDETERMINED	Regulation of Cellular Mechanics by Calpain Protease	1.01	0	ACTN1,CAPN1,EZR,MAPK1,RALA,RAP2B,VCL
UNDETERMINED	Mitochondrial Dysfunction	0.87	nd	CASP8,CASP9,COX15,FURIN,NCSTN,NDUFV2,PDHA1,PRDX3,SDHC,UCP2,VDAC2
UNDETERMINED	tRNA Charging	0.611	nd	AARS1,IARS1,LARS1
UNDETERMINED	Nucleotide Excision Repair Pathway	0.337	nd	CCNH,RPA1
UNDETERMINED	IL-22 Signaling	0	nd	MAPK1
UNDETERMINED	CTLA4 Signaling in Cytotoxic T Lymphocytes	0	nd	CD86,JAK2,PIK3CA,PIK3CG,PIK3R1,PIK3R5,PPP2CA
UNDETERMINED	Cytotoxic T Lymphocyte-mediated Apoptosis of Target Cells	0	nd	CD86,JAK2,PIK3CA,PIK3CG,PIK3R1,PIK3R5,PPP2CA
UNDETERMINED	Pyrimidine Ribonucleotides De Novo Biosynthesis	nd	nd	nd
UNDETERMINED	Pyrimidine Ribonucleotides Interconversion	nd	nd	nd
UNDETERMINED	HIF1α Signaling	nd	nd	nd
DOWNREGULARTED	Apoptosis Signaling	10.8	-1.46	BAK1,BCL2A1,BID,CAPN1,CASP7,CASP8,CASP9,IKBKB,LMNA,MAPK1,MCL1,NAIP,NFKBIA,NFKBIE,PARP1,PLCG2,RAF1,RALA,RAP2B,REL,RELA,RPS6KA1,TNFRSF1A,TP53
DOWNREGULARTED	JAK/Stat Signaling	8.69	-0.943	CDKN1A,CEBPB,FOS,JAK2,JAK3,JUN,MAPK1,PIK3CA,PIK3CG,PIK3R1,PIK3R5,PTPN1,RAF1,RALA,RAP2B,REL,RELA,STAT2,STAT6
DOWNREGULARTED	TNFR1 Signaling	8.4	-3.051	BID,CASP7,CASP8,CASP9,CDC42,FOS,IKBKB,JUN,NAIP,NFKBIA,NFKBIE,REL,RELA,TNFAIP3,TNFRSF1A
DOWNREGULARTED	IL-6 Signaling	8.08	-2.985	CEBPB,FOS,IKBKB,IL1B,IL6R,IL6ST,JAK2,JUN,MAPK1,MCL1,NFKBIA,NFKBIE,PIK3CA,PIK3CG,PIK3R1,PIK3R5,RAF1,RALA,RAP2B,REL,RELA,TNFRSF1A,VEGFA
DOWNREGULARTED	fMLP Signaling in Neutrophils	7.2	-0.688	ARPC5,ARPC5L,CDC42,CYBB,GNA13,MAPK1,NCF1,NFAT5,NFATC2,NFKBIA,NFKBIE,PIK3CA,PIK3CG,PIK3R1,PIK3R5,PRKCD,RAC2,RAF1,RALA,RAP2B,REL,RELA
DOWNREGULARTED	LPS-stimulated MAPK Signaling	6.84	-2.5	CDC42,FOS,IKBKB,JUN,MAPK1,NFKBIA,NFKBIE,PIK3CA,PIK3CG,PIK3R1,PIK3R5,PRKCD,RAF1,RALA,RAP2B,REL,RELA
DOWNREGULARTED	CD40 Signaling	6.78	-0.535	FOS,ICAM1,IKBKB,JAK3,JUN,MAPK1,NFKBIA,NFKBIE,PIK3CA,PIK3CG,PIK3R1,PIK3R5,REL,RELA,TNFAIP3
DOWNREGULARTED	Death Receptor Signaling	6.75	-1.213	BID,CASP7,CASP8,CASP9,IKBKB,LMNA,NAIP,NFKBIA,NFKBIE,PARP1,PARP10,PARP4,PARP6,REL,RELA,TBK1,TIPARP,TNFRSF1A
DOWNREGULARTED	NRF2-mediated Oxidative Stress Response	6.68	-2.065	ATF4,BACH1,CBR1,DNAJA3,DNAJB11,DNAJB4,DNAJB6,DNAJC11,DNAJC13,DNAJC3,EP300,FOS,FTH1,HERPUD1,JUN,JUND,MAFF,MAFG,MAPK1,NFE2L2,PIK3CA,PIK3CG,PIK3R1,PIK3R5,PRKCD,RAF1,RALA,RAP2B,SQSTM1,TXNRD1
DOWNREGULARTED	Production of Nitric Oxide and Reactive Oxygen Species in Macrophages	6.49	-0.626	CDC42,CYBB,FOS,IFNGR1,IFNGR2,IKBKB,JAK2,JAK3,JUN,MAPK1,NCF1,NFKBIA,NFKBIE,PIK3CA,PIK3CG,PIK3R1,PIK3R5,PLCG2,PPP1R14B,PPP2CA,PRKCD,RAC2,REL,RELA,RHOF,TNFRSF1A
DOWNREGULARTED	IL-8 Signaling	6.17	-1.706	CDC42,CYBB,FOS,GNA13,HBEGF,ICAM1,IKBKB,IQGAP1,JUN,MAPK1,NCF1,NFKBIA,NFKBIE,PIK3CA,PIK3CG,PIK3R1,PIK3R5,PRKCD,RAB11FIP2,RAC2,RAF1,RALA,RAP2B,RELA,RHOF,ROCK2,VEGFA
DOWNREGULARTED	IL-3 Signaling	5.8	-1.807	FOS,GAB2,JAK2,JUN,MAPK1,PIK3CA,PIK3CG,PIK3R1,PIK3R5,PRKCD,RAF1,RALA,RAP2B,RAPGEF1,STAT6
DOWNREGULARTED	Macropinocytosis Signaling	5.3	-1.387	ANKFY1,ARF6,CDC42,CSF1R,PIK3CA,PIK3CG,PIK3R1,PIK3R5,PLCG2,PRKCD,RAB34,RAB5A,RALA,RAP2B
DOWNREGULARTED	Th1 Pathway	4.6	-1.291	CD86,ICAM1,ICOSLG/LOC102723996,IFNGR1,IFNGR2,IL27RA,IL6R,JAK2,JAK3,NCSTN,NFATC2,NFIL3,PIK3CA,PIK3CG,PIK3R1,PIK3R5,RUNX3
DOWNREGULARTED	IL-2 Signaling	4.2	-1.897	FOS,JAK3,JUN,MAPK1,PIK3CA,PIK3CG,PIK3R1,PIK3R5,RAF1,RALA,RAP2B
DOWNREGULARTED	IL-9 Signaling	3.95	-1.134	BCL3,JAK3,PIK3CA,PIK3CG,PIK3R1,PIK3R5,REL,RELA
DOWNREGULARTED	Estrogen Receptor Signaling	3.89	-2.263	ADCY7,ATF4,CDKN1A,EIF2B3,EIF4E,EP300,FOS,FOXO3,GNA13,HIF1A,JAK2,JAK3,JUN,MAPK1,MED13L,NDUFV2,NR3C1,NRIP1,PCNA,PDIA3,PIK3CA,PIK3CG,PIK3R1,PIK3R5,PLCG2,PRKCD,RAF1,RALA,RAP2B,REL,RELA,ROCK2,SDHC,TP53,VEGFA
DOWNREGULARTED	EIF2 Signaling	3.41	-1.291	AGO2,ATF3,ATF4,EIF1,EIF2B3,EIF4E,FAU,HSPA5,MAPK1,PABPC1,PIK3CA,PIK3CG,PIK3R1,PIK3R5,PPP1R15A,RAF1,RALA,RAP2B,RPL35A,RPL5,RPS16,VEGFA
DOWNREGULARTED	CXCR4 Signaling	3.31	-2.324	ADCY7,CDC42,CXCR4,FOS,GNA13,JUN,MAPK1,PIK3CA,PIK3CG,PIK3R1,PIK3R5,PRKCD,RAC2,RAF1,RALA,RAP2B,RHOF,ROCK2
DOWNREGULARTED	IL-17 Signaling	3.21	-3.441	CEBPB,FOS,IL1B,JAK2,JUN,MAPK1,OSM,PIK3CA,PIK3CG,PIK3R1,PIK3R5,RALA,RAP2B,RELA,TAB2,TNFSF8,TNFSF9,TRAF3IP2,VEGFA
DOWNREGULARTED	Role of IL-17F in Allergic Inflammatory Airway Diseases	3.16	-1.134	ATF4,IL1B,MAPK1,RAF1,REL,RELA,RPS6KA1,TRAF3IP2
DOWNREGULARTED	Signaling by Rho Family GTPases	3.08	-1.342	ARHGEF6,ARPC5,ARPC5L,CDC42,CYBB,EZR,FOS,GNA13,IQGAP1,JUN,MAPK1,NCF1,PIK3CA,PIK3CG,PIK3R1,PIK3R5,PIP4K2A,RAC2,RAF1,REL,RELA,RHOF,ROCK2,STMN1
DOWNREGULARTED	Th2 Pathway	2.98	-0.577	CD86,CXCR4,ICAM1,ICOSLG/LOC102723996,JAK2,JAK3,JUN,NCSTN,NFATC2,PIK3CA,PIK3CG,PIK3R1,PIK3R5,RUNX3,STAT6
DOWNREGULARTED	mTOR Signaling	2.94	-1.604	CDC42,DDIT4,EIF4E,FAU,HIF1A,MAPK1,PIK3CA,PIK3CG,PIK3R1,PIK3R5,PPP2CA,PRKCD,RAC2,RALA,RAP2B,RHEB,RHOF,RPS16,RPS6KA1,VEGFA
DOWNREGULARTED	Integrin Signaling	2.91	-0.894	ACTN1,ARF1,ARF6,ARPC5,ARPC5L,CAPN1,CDC42,MAPK1,PIK3CA,PIK3CG,PIK3R1,PIK3R5,PLCG2,RAC2,RAF1,RALA,RAP2B,RAPGEF1,RHOF,VCL
DOWNREGULARTED	Endoplasmic Reticulum Stress Pathway	2.73	-1.342	ATF4,CASP7,CASP9,DNAJC3,HSPA5
DOWNREGULARTED	IL-1 Signaling	2.48	-1.414	ADCY7,FOS,GNA13,IKBKB,JUN,MAPK1,NFKBIA,NFKBIE,REL,RELA,TAB2
DOWNREGULARTED	TGF-β Signaling	2.02	-2.53	CDC42,EP300,FOS,JUN,MAPK1,RAF1,RALA,RAP2B,RUNX3,TGIF1
DOWNREGULARTED	STAT3 Pathway	1.44	-0.707	CDKN1A,IL1B,IL27RA,IL6R,IL6ST,JAK2,MAPK1,RAF1,RALA,RAP2B,VEGFA
DOWNREGULARTED	Assembly of RNA Polymerase II Complex	0.752	-2	CCNH,GTF2B,GTF2F1,TAF13
DOWNREGULARTED	Role of NFAT in Regulation of the Immune Response	0.438	-1.877	BTK,CD86,CSNK1D,CSNK1E,FCER1A,FOS,GNA13,IKBKB,JUN,KPNA2,KPNA3,MAPK1,MEF2C,NFAT5,NFATC2,NFKBIA,NFKBIE,PIK3CA,PIK3CG,PIK3R1,PIK3R5,PLCG2,RAF1,RALA,RAP2B,RCAN1,REL,RELA
DOWNREGULARTED	Cdc42 Signaling	0	-1	ARHGEF6,ARPC5,ARPC5L,CDC42,EXOC2,FOS,IQGAP1,JUN,MAPK1,RAF1,RALA
DOWNREGULARTED	IL-15 Signaling	0	-1.155	JAK2,JAK3,MAPK1,PIK3CA,PIK3CG,PIK3R1,PIK3R5,RAF1,RALA,RAP2B,REL,RELA,STAT6
DOWNREGULARTED	Regulation of IL-2 Expression in Activated and Anergic T Lymphocytes	0	-1.291	FOS,IKBKB,JUN,MAPK1,NFAT5,NFATC2,NFKBIA,NFKBIE,PLCG2,RAF1,RALA,RAP2B,REL,RELA,TOB1
DOWNREGULARTED	NF-κB Signaling	0	-1.528	CASP8,EP300,IKBKB,IL1B,NFKBIA,NFKBIE,PIK3CA,PIK3CG,PIK3R1,PIK3R5,PLCG2,RAF1,RALA,RAP2B,RELA,TAB2,TBK1,TLR10,TLR5,TNFAIP3,TNFRSF1A
DOWNREGULARTED	T Cell Receptor Signaling	0	-1.877	CD86,CTNNB1,DUSP5,FOS,FOXO3,FYB1,ICAM1,ICOSLG/LOC102723996,IKBKB,JUN,MAPK1,NFAT5,NFATC2,NFKBIA,NFKBIE,PIK3CA,PIK3CG,PIK3R1,PIK3R5,RAF1,RALA,RAP2B,REL,RELA
DOWNREGULARTED	iCOS-iCOSL Signaling in T Helper Cells	0	-1.897	CD86,GAB2,ICOSLG/LOC102723996,IKBKB,NFAT5,NFATC2,NFKBIA,NFKBIE,PIK3CA,PIK3CG,PIK3R1,PIK3R5,REL,RELA
DOWNREGULARTED	CD28 Signaling in T Helper Cells	0	-2.138	ARPC5,ARPC5L,CD86,CDC42,FOS,IKBKB,JUN,NFAT5,NFATC2,NFKBIA,NFKBIE,PIK3CA,PIK3CG,PIK3R1,PIK3R5,REL,RELA
DOWNREGULARTED	CD28 Signaling in T Helper Cells	0	-2.138	ARPC5,ARPC5L,CD86,CDC42,FOS,IKBKB,JUN,NFAT5,NFATC2,NFKBIA,NFKBIE,PIK3CA,PIK3CG,PIK3R1,PIK3R5,REL,RELA
DOWNREGULARTED	Dendritic Cell Maturation	0	-2.683	ATF4,CD83,CD86,ICAM1,IKBKB,IL1B,JAK2,MAPK1,NFKBIA,NFKBIE,PDIA3,PIK3CA,PIK3CG,PIK3R1,PIK3R5,PLCG2,REL,RELA,STAT2,TNFRSF1A

## Sheet: CD141
		Cutoff 1.5 and -1.5 IPA -log p value	Cutoff 1.5 and -1.5 IPA Z score	Cutoff 1.5 and -1.5 IPA GENES
UPREGULATED	Sirtuin Signaling Pathway	2.32	0.333	ACLY,ATG4C,CRTC2,FOXO3,HIF1A,NDUFB5,PARP1,REL,SDHC,SOD2,TOMM20,UCP2
UPREGULATED	Role of PKR in Interferon Induction and Antiviral Response	1.52	0.447	DNAJC3,HSPA14,IFNGR1,MAP2K6,NPM1,REL
UNDETERMINED	Colanic Acid Building Blocks Biosynthesis	2.8	nd	GALE,GALK1,GMPPA
UNDETERMINED	Renal Cell Carcinoma Signaling	2.6	nd	CDC42,EP300,FH,GRB2,HIF1A,PTPN11
UNDETERMINED	Clathrin-mediated Endocytosis Signaling	2.2	nd	AP3S1,ARPC1B,ARPC4,ARPC5,ARPC5L,ARRB2,CDC42,GRB2,WASL
UNDETERMINED	Hypoxia Signaling in the Cardiovascular System	2.01	nd	ATF4,EP300,HIF1A,SUMO1,UBE2G1
UNDETERMINED	Phagosome Maturation	1.7	nd	ATP6V0C,ATP6V1C1,ATP6V1E2,ATP6V1H,M6PR,PRDX1,VAMP2
UNDETERMINED	Mitochondrial Dysfunction	1.55	nd	CYB5A,CYB5B,NDUFB5,PRDX3,SDHC,SOD2,UCP2
UNDETERMINED	Cell Cycle: G2/M DNA Damage Checkpoint Regulation	1.27	nd	CDKN1A,CHEK2,EP300
UNDETERMINED	IL-12 Signaling and Production in Macrophages	1.07	nd	EP300,IFNGR1,JMJD6,REL,STAT6
UNDETERMINED	Huntington's Disease Signaling	0.939	nd	ATF4,EP300,GNG7,GRB2,HSPA14,PSMB9,SDHC,VAMP2
UNDETERMINED	Oxidative Phosphorylation	0.907	nd	CYB5A,CYB5B,NDUFB5,SDHC
UNDETERMINED	Interferon Signaling	0.9	nd	IFI35,IFNGR1
UNDETERMINED	Prostate Cancer Signaling	0.876	nd	ATF4,CDKN1A,GRB2,REL
UNDETERMINED	Toll-like Receptor Signaling	0.824	nd	MAP2K6,REL,TLR10
UNDETERMINED	IL-7 Signaling Pathway	0.824	nd	FOXO3,GRB2,LYN
UNDETERMINED	IL-3 Signaling	0.812	nd	GAB2,GRB2,STAT6
UNDETERMINED	IL-6 Signaling	0.75	nd	GRB2,MAP2K6,PTPN11,REL
UNDETERMINED	LPS-stimulated MAPK Signaling	0.747	nd	CDC42,MAP2K6,REL
UNDETERMINED	Role of RIG1-like Receptors in Antiviral Innate Immunity	0.73	nd	EP300,REL
UNDETERMINED	iNOS Signaling	0.714	nd	IFNGR1,REL
UNDETERMINED	Role of IL-17F in Allergic Inflammatory Airway Diseases	0.714	nd	ATF4,REL
UNDETERMINED	Glucocorticoid Receptor Signaling	0.697	nd	CDKN1A,EP300,FKBP4,FOXO3,GRB2,GTF2F1,GTF2F2,GTF2H5,HSPA14,NDUFB5,SDHC,SLC37A4,SUMO1
UNDETERMINED	TNFR1 Signaling	0.65	nd	CDC42,REL
UNDETERMINED	IL-1 Signaling	0.642	nd	GNG7,MAP2K6,REL
UNDETERMINED	Role of IL-17A in Arthritis	0.592	nd	MAP2K6,REL
UNDETERMINED	IL-2 Signaling	0.551	nd	GRB2,PTPN11
UNDETERMINED	CD40 Signaling	0.496	nd	MAP2K6,REL
UNDETERMINED	Protein Ubiquitination Pathway	0.476	nd	DNAJB6,DNAJC3,HSPA14,PSMB9,UBE2G1,USP14
UNDETERMINED	p38 MAPK Signaling	0.47	nd	ATF4,MAP2K6,MKNK2
UNDETERMINED	Role of p14/p19ARF in Tumor Suppression	0.403	nd	NPM1
UNDETERMINED	Role of BRCA1 in DNA Damage Response	0.398	nd	CDKN1A,CHEK2
UNDETERMINED	Adipogenesis pathway	0.388	nd	GTF2H5,HIF1A,KAT6B
UNDETERMINED	Th2 Pathway	0.379	nd	GRB2,IKZF1,STAT6
UNDETERMINED	TNFR2 Signaling	0.372	nd	REL
UNDETERMINED	DNA Methylation and Transcriptional Repression Signaling	0.343	nd	ARID4B
UNDETERMINED	IL-9 Signaling	0.343	nd	REL
UNDETERMINED	IL-4 Signaling	0.323	nd	GRB2,STAT6
UNDETERMINED	Lymphotoxin β Receptor Signaling	0.212	nd	EP300
UNDETERMINED	T Cell Exhaustion Signaling Pathway	0	nd	PTPN11
UNDETERMINED	IL-17A Signaling in Airway Cells	0	nd	REL
UNDETERMINED	OX40 Signaling Pathway	0	nd	REL
UNDETERMINED	Systemic Lupus Erythematosus Signaling	0	nd	CD72,GRB2,LSM12,LYN,PRPF18,PRPF6
UNDETERMINED	IL-15 Signaling	0	nd	REL,STAT6
UNDETERMINED	CTLA4 Signaling in Cytotoxic T Lymphocytes	0	nd	GRB2,PTPN11
UNDETERMINED	Regulation of IL-2 Expression in Activated and Anergic T Lymphocytes	0	nd	GRB2,REL
UNDETERMINED	IL-17A Signaling in Airway Cells	0	nd	REL
UNDETERMINED	EIF2 Signaling	0	nd	ATF4,GRB2
UNDETERMINED	Regulation of eIF4 and p70S6K Signaling	0	nd	EIF4EBP3,GRB2
UNDETERMINED	Activation of IRF by Cytosolic Pattern Recognition Receptors	0	nd	REL
UNDETERMINED	Role of NFAT in Regulation of the Immune Response	0	nd	CSNK1E,GNG7,GRB2,LYN,REL
UNDETERMINED	NF-κB Signaling	0	nd	EP300,MAP2K6,TLR10
UNDETERMINED	Gα12/13 Signaling	0	nd	CDC42,REL
UNDETERMINED	Dendritic Cell Maturation	0	nd	ATF4,REL
UNDETERMINED	Production of Nitric Oxide and Reactive Oxygen Species in Macrophages	0	nd	CDC42,IFNGR1,REL
UNDETERMINED	iCOS-iCOSL Signaling in T Helper Cells	0	nd	GAB2,GRB2,REL
UNDETERMINED	CCR3 Signaling in Eosinophils	0	nd	GNG7
UNDETERMINED	mTOR Signaling	0	nd	CDC42,EIF4EBP3,HIF1A
UNDETERMINED	IL-8 Signaling	0	nd	ARRB2,CDC42,GNG7
UNDETERMINED	Inflammasome pathway	nd	nd	nd
DOWNREGULARTED	Fcγ Receptor-mediated Phagocytosis in Macrophages and Monocytes	4.46	-3	ARPC1B,ARPC4,ARPC5,ARPC5L,CDC42,FGR,GAB2,HCK,LYN
DOWNREGULARTED	NRF2-mediated Oxidative Stress Response	2.56	-2.646	ATF4,CCT7,DNAJB6,DNAJC3,EP300,MAFG,MAP2K6,MGST3,PRDX1,SOD2,USP14
DOWNREGULARTED	Ephrin Receptor Signaling	2.56	-3.162	ARPC1B,ARPC4,ARPC5,ARPC5L,ATF4,CDC42,GNG7,GRB2,PTPN11,WASL
DOWNREGULARTED	JAK/Stat Signaling	2.54	-0.447	CDKN1A,GRB2,PTPN1,PTPN11,REL,STAT6
DOWNREGULARTED	Regulation of Actin-based Motility by Rho	2.41	-2.646	ARPC1B,ARPC4,ARPC5,ARPC5L,CDC42,PIP4K2A,WASL
DOWNREGULARTED	fMLP Signaling in Neutrophils	2.12	-2.449	ARPC1B,ARPC4,ARPC5,ARPC5L,CDC42,GNG7,REL
DOWNREGULARTED	Neurotrophin/TRK Signaling	1.96	-2.236	ATF4,CDC42,GRB2,MAP2K6,PTPN11
DOWNREGULARTED	Estrogen Receptor Signaling	1.61	-2.714	ATF4,CDKN1A,EP300,FOXO3,GNG7,GRB2,HIF1A,MDK,MED13,NDUFB5,REL,SDHC,SOD2
DOWNREGULARTED	p53 Signaling	1.57	-1	CCNK,CDKN1A,CHEK2,EP300,HIF1A
DOWNREGULARTED	Integrin Signaling	1.51	-2.828	ARPC1B,ARPC4,ARPC5,ARPC5L,CDC42,GRB2,ILK,WASL
DOWNREGULARTED	Insulin Receptor Signaling	1.47	-0.816	ACLY,FOXO3,GRB2,PTPN1,PTPN11,VAMP2
DOWNREGULARTED	Aryl Hydrocarbon Receptor Signaling	1.25	-1	CDKN1A,CHEK2,EP300,MGST3,NEDD8,REL
DOWNREGULARTED	TGF-β Signaling	1.08	-2	CDC42,EP300,GRB2,MAP2K6
DOWNREGULARTED	Fc Epsilon RI Signaling	0.839	-2	GRB2,LYN,MAP2K6,PTPN11
DOWNREGULARTED	Leukocyte Extravasation Signaling	0.623	-1	ARHGAP1,CDC42,PTPN11,SPN,WASL
DOWNREGULARTED	autophagy	0.297	-1	ATF4,FOXO3,HIF1A,SLC1A5
DOWNREGULARTED	cAMP-mediated signaling	0	-1	ATF4,OPRL1,PDE6D,RGS14
DOWNREGULARTED	CD28 Signaling in T Helper Cells	0	-1.89	ARPC1B,ARPC4,ARPC5,ARPC5L,CDC42,GRB2,PTPN11,REL
DOWNREGULARTED	B Cell Receptor Signaling	0	-2.646	ATF4,CDC42,GAB2,GRB2,LYN,MAP2K6,PTPN11,REL

## Sheet: Mo
		Cutoff 1.5 and -1.5 IPA -log p value	Cutoff 1.5 and -1.5 IPA Z score	Cutoff 1.5 and -1.5 IPA GENES
UPREGULATED	p53 Signaling	5.48	0.577	ATM,CCND2,CDKN1A,COQ8A,CTNNB1,EP300,HIF1A,JMY,PIK3CG,PIK3R5,RB1,THBS1,TP53,TP53BP2
UPREGULATED	JAK/Stat Signaling	4.17	0.333	CDKN1A,CEBPB,JAK2,PIK3CG,PIK3R5,PTPN1,RAF1,REL,RELB,SOCS6,STAT6
UPREGULATED	Insulin Receptor Signaling	3.72	0.832	FOXO1,FOXO3,FYN,GYS1,JAK2,PIK3CG,PIK3R5,PPP1CB,PTPN1,RAF1,RAPGEF1,SYNJ1,SYNJ2,TRIP10
UPREGULATED	PPARα/RXRα Activation	3.65	0.577	ABCA1,ACVR1B,ADCY7,ADIPOR1,BCL3,CD36,EP300,GNA15,IKBKB,JAK2,MED23,MEF2C,PLCD3,RAF1,REL,RELB,SMAD3
UPREGULATED	Role of BRCA1 in DNA Damage Response	3.59	1.633	ATM,CDKN1A,E2F3,PHF10,RAD50,RB1,RBL2,RPA1,TP53,UIMC1
UPREGULATED	Role of RIG1-like Receptors in Antiviral Innate Immunity	3.18	1	DDX58,EP300,IKBKB,MAVS,REL,RELB,TBK1
UPREGULATED	PI3K/AKT Signaling	3.09	1.897	CDKN1A,CTNNB1,FOXO1,FOXO3,GAB2,GYS1,IKBKB,IL27RA,JAK2,PIK3CG,RAF1,REL,RELB,SYNJ1,SYNJ2,TP53
UPREGULATED	IL-15 Signaling	2.65	0.333	CSF1R,DYRK1A,FES,FYN,HCK,JAK2,LMTK2,REL,RELB,RYK,SRC	IL-15 Production
UPREGULATED	Fcγ Receptor-mediated Phagocytosis in Macrophages and Monocytes	2.46	0.333	ARPC1B,EZR,FYB1,FYN,GAB2,HCK,NCF1,PIK3CG,SRC
UPREGULATED	PTEN Signaling	2.44	0	BCL2L11,CDKN1A,FOXO1,FOXO3,IKBKB,PIK3CG,PIK3R5,RAF1,REL,RELB,SYNJ1,SYNJ2
UPREGULATED	TNFR1 Signaling	2.18	0	IKBKB,NAIP,PAK2,REL,RELB,TNFRSF1A
UPREGULATED	RhoGDI Signaling	1.97	0.302	ARHGEF2,ARHGEF6,ARPC1B,EP300,EZR,GNA13,GNA15,GNG2,LIMK2,PAK2,PIP4K2A,RHOF,RHOU,SRC
UPREGULATED	Fatty Acid β-oxidation I	1.55	0	ACSL1,HSD17B4,SDS,SLC27A3
UPREGULATED	Cell Cycle: G2/M DNA Damage Checkpoint Regulation	1.11	1	ATM,CDKN1A,EP300,TP53
UNDETERMINED	Chronic Myeloid Leukemia Signaling	5.02	nd	CCND2,CDKN1A,E2F3,GAB2,IKBKB,PIK3CG,PIK3R5,RAF1,RB1,RBL2,REL,RELB,SMAD3,TP53
UNDETERMINED	TNFR2 Signaling	2.46	nd	IKBKB,NAIP,REL,RELB,TBK1
UNDETERMINED	DNA Double-Strand Break Repair by Non-Homologous End Joining	2.02	nd	ATM,RAD50,RPA1
UNDETERMINED	Protein Ubiquitination Pathway	1.74	nd	DNAJC11,DNAJC13,DNAJC3,HSPA13,PSMB9,PSMD11,PSMD12,SMURF1,UBE2B,UBE2H,USP12,USP30,USP36,USP42,USP5,USP9X
UNDETERMINED	TWEAK Signaling	1.51	nd	IKBKB,NAIP,REL,RELB
UNDETERMINED	Clathrin-mediated Endocytosis Signaling	1.29	nd	AP1G1,ARPC1B,PIK3CG,PIK3R5,PPP3CA,PPP3R1,S100A8,SNX9,SRC,SYNJ1,USP9X
UNDETERMINED	HIPPO signaling	1.24	nd	CSNK1E,ITCH,LATS2,PPP1CB,SMAD3,TP53BP2
UNDETERMINED	α-Adrenergic Signaling	1.21	nd	ADCY7,GNA13,GNA15,GNG2,GYS1,RAF1,SLC8A1
UNDETERMINED	Phagosome Maturation	1.13	nd	ATP6V1C1,CYBB,DCTN4,DYNLL1,EEA1,NCF1,NSF,STX1A,VPS41
UNDETERMINED	Glucocorticoid Receptor Signaling	0.866	nd	BCL2L11,CD163,CDKN1A,CXCL8,ELK1,EP300,FOXO3,ICAM1,IKBKB,IL27RA,JAK2,NDUFV2,NFAT5,NRIP1,PHF10,PIK3CG,PIK3R5,POLR2A,PPP3CA,PPP3R1,RAF1,RARA,SMAD3,SRC
UNDETERMINED	Valine Degradation I	0.833	nd	HSD17B4,SDS
UNDETERMINED	tRNA Charging	0	nd	LARS1	tRNA Splicing	1.21	-2	PDE1B,PDE2A,PDE4B,PDE4D
UNDETERMINED	Stearate Biosynthesis I (Animals)	0	nd	ACSL1,SLC27A3
UNDETERMINED	Mitochondrial Dysfunction	0	nd	FURIN,NDUFV2,OGDH,UCP2
UNDETERMINED	Actin Nucleation by ARP-WASP Complex	0	nd	ARPC1B,RHOF,RHOU
DOWNREGULARTED	FAT10 Cancer Signaling Pathway	5.41	-2.121	ACKR3,ACVR1B,CTNNB1,CXCR4,IKBKB,REL,RELB,SMAD3,TNFRSF1A,TP53
DOWNREGULARTED	IL-8 Signaling	5.28	-2.524	CCND2,CXCL8,CYBB,GNA13,GNA15,GNG2,HBEGF,ICAM1,IKBKB,IQGAP1,IRAK1,IRAK2,LIMK2,NCF1,PAK2,PIK3CG,PIK3R5,RAF1,RHOF,RHOU,SRC
DOWNREGULARTED	Cardiac Hypertrophy Signaling	5.08	-3.307	ACVR1B,ADCY7,ATP2A2,ATP2A3,CAMK2A,CTNNB1,CXCL8,CYBB,ELK1,EP300,GNA13,GNA15,GNG2,IKBKB,IL27RA,JAK2,LIF,MAP3K2,MAPK7,MAPKAPK2,MEF2C,NFAT5,OSM,PDE1B,PDE2A,PDE4B,PDE4D,PIK3CG,PIK3R5,PLCD3,PPP3CA,PPP3R1,RAF1,REL,RELB,TNFRSF1A,TNFSF13,TNFSF13B
DOWNREGULARTED	IL-3 Signaling	4.32	-0.905	ELK1,FOXO1,GAB2,JAK2,PIK3CG,PIK3R5,PPP3CA,PPP3R1,RAF1,RAPGEF1,STAT6
DOWNREGULARTED	GM-CSF Signaling	4.08	-1.414	CAMK2A,ELK1,HCK,JAK2,PIK3CG,PIK3R5,PPP3CA,PPP3R1,RAF1,RUNX1
DOWNREGULARTED	iNOS Signaling	3.92	-0.447	HMGA1,IFNGR1,IKBKB,IRAK1,IRAK2,JAK2,REL,RELB
DOWNREGULARTED	Superpathway of Inositol Phosphate Compounds	3.61	-1	DOT1L,FIG4,MTMR4,MTMR6,NOCT,NUDT16,PI4K2A,PIK3CG,PIK3R5,PIP4K2A,PLCD3,PPP1CB,PPP3CA,PPP3R1,PTPN1,PTPN7,RASA1,SYNJ1,SYNJ2
DOWNREGULARTED	NGF Signaling	2.74	-1	CREB5,ELK1,IKBKB,MAP3K2,MAPK7,PIK3CG,PIK3R5,RAF1,REL,RELB,TP53
DOWNREGULARTED	PDGF Signaling	2.73	-2.333	ELK1,JAK2,PIK3CG,PIK3R5,RAF1,RASA1,SRC,SYNJ1,SYNJ2
DOWNREGULARTED	Estrogen Receptor Signaling	2.71	-2.132	ADCY7,CDKN1A,CREB5,EP300,FOXO1,FOXO3,GNA13,GNA15,GNG2,HIF1A,JAK2,LIMK2,MED13L,MED23,NDUFV2,NRIP1,PIK3CG,PIK3R5,PLCD3,PPP1CB,RAF1,REL,RELB,SRC,TP53
DOWNREGULARTED	IGF-1 Signaling	2.17	-1.134	ELK1,FOXO1,FOXO3,JAK2,PIK3CG,PIK3R5,RAF1,RASA1,SOCS6
DOWNREGULARTED	PPAR Signaling	2.09	-0.378	CITED2,EP300,IKBKB,NRIP1,PPARD,RAF1,REL,RELB,TNFRSF1A
DOWNREGULARTED	Hypoxia Signaling in the Cardiovascular System	1.94	-1.342	ATM,CREB5,EP300,HIF1A,TP53,UBE2B,UBE2H
DOWNREGULARTED	Huntington's Disease Signaling	1.94	-1.667	CASP1,CREB5,EP300,GNA15,GNG2,NSF,PIK3CG,PIK3R5,POLR2A,PSMB9,PSMD11,PSMD12,PSME4,RASA1,RCOR1,STX1A,TP53
DOWNREGULARTED	TGF-β Signaling	1.89	-1.414	ACVR1B,EP300,RAF1,RUNX3,SMAD3,SMAD7,SMURF1,TGIF1
DOWNREGULARTED	Renal Cell Carcinoma Signaling	1.82	-1.342	EP300,HIF1A,PAK2,PIK3CG,PIK3R5,RAF1,RAPGEF1
DOWNREGULARTED	VEGF Signaling	1.82	-2.236	EIF1,FOXO1,FOXO3,HIF1A,PIK3CG,PIK3R5,RAF1,SRC
DOWNREGULARTED	FLT3 Signaling in Hematopoietic Progenitor Cells	1.77	-1.134	CREB5,ELK1,GAB2,PIK3CG,PIK3R5,RAF1,STAT6
DOWNREGULARTED	Apoptosis Signaling	1.7	-0.816	BCL2L11,IKBKB,NAIP,RAF1,REL,RELB,TNFRSF1A,TP53
DOWNREGULARTED	LPS-stimulated MAPK Signaling	1.69	-1.342	ELK1,IKBKB,PIK3CG,PIK3R5,RAF1,REL,RELB
DOWNREGULARTED	HGF Signaling	1.55	-1.89	CDKN1A,ELF1,ELF4,ELK1,MAP3K2,PIK3CG,PIK3R5,RAF1,RAPGEF1
DOWNREGULARTED	NF-κB Activation by Viruses	1.39	-1	IKBKB,PIK3CG,PIK3R5,RAF1,REL,RELB
DOWNREGULARTED	NRF2-mediated Oxidative Stress Response	1.33	-1.414	BACH1,CBR1,DNAJC11,DNAJC13,DNAJC3,EIF2AK3,EP300,FTH1,MAPK7,PIK3CG,PIK3R5,RAF1,SQSTM1
DOWNREGULARTED	ERK/MAPK Signaling	1.3	-1.155	CREB5,ELF1,ELF4,ELK1,FYN,PAK2,PIK3CG,PIK3R5,PPP1CB,RAF1,RAPGEF1,SRC
DOWNREGULARTED	Myc Mediated Apoptosis Signaling	1.11	-1	BCL2L11,IKBKB,TNFRSF1A,TP53
DOWNREGULARTED	Growth Hormone Signaling	1.09	-0.447	ELK1,JAK2,PIK3CG,PIK3R5,SOCS6
DOWNREGULARTED	Ephrin Receptor Signaling	1.07	-2	CTNNB1,CXCR4,GNA13,GNA15,GNG2
DOWNREGULARTED	Integrin Signaling	1.06	-1.265	ARPC1B,FYN,PAK2,PIK3CG,PIK3R5,PPP1CB,RAF1,RAPGEF1,RHOF,RHOU,SRC
DOWNREGULARTED	IL-2 Signaling	0.866	-2	ELK1,PIK3CG,PIK3R5,RAF1
DOWNREGULARTED	B Cell Receptor Signaling	0.315	-0.471	CAMK2A,CREB5,DAPP1,ELK1,FCGR2B,FOXO1,GAB2,IKBKB,MAP3K2,MEF2C,NFAT5,PIK3CG,PIK3R5,PPP3CA,PPP3R1,RAF1,RASSF5,REL,RELB,SYNJ1,SYNJ2
DOWNREGULARTED	mTOR Signaling	0.272	-1.89	HIF1A,PIK3CG,PIK3R5,RHOF,RHOU,RICTOR,ULK1
DOWNREGULARTED	Regulation of IL-2 Expression in Activated and Anergic T Lymphocytes	0	-0.632	ELK1,FYN,IKBKB,NFAT5,PPP3CA,PPP3R1,RAF1,REL,RELB,SMAD3
DOWNREGULARTED	Role of NFAT in Regulation of the Immune Response	0	-1.069	CSNK1A1,CSNK1E,FCGR2B,FYN,GNA13,GNA15,GNG2,IKBKB,KPNA3,MEF2C,NFAT5,PIK3CG,PIK3R5,PPP3CA,PPP3R1,RAF1,REL,RELB
DOWNREGULARTED	EIF2 Signaling	0	-1.342	EIF1,EIF2AK3,PIK3CG,PIK3R5,PPP1CB,RAF1
DOWNREGULARTED	FAK Signaling	0	-1.569	ACKR3,ACVR1B,ADORA2A,ARHGEF6,ARPC1B,C5AR1,CMKLR1,CTNNB1,ELF1,ELF4,FYN,GPR132,GPR162,GPR183,IL27RA,MAPK7,PAK2,PIK3CG,PIK3R5,RAF1,RASA1,RB1CC1,S1PR1,SOCS6,SRC,TP53
DOWNREGULARTED	NF-κB Signaling	0	-1.732	EP300,IKBKB,IRAK1,PIK3CG,PIK3R5,RAF1,RELB,TAB2,TBK1,TLR5,TNFRSF1A,TNFSF13B
DOWNREGULARTED	SAPK/JNK Signaling	0	-2.828	ELK1,GNA13,GNG2,MAP3K2,MINK1,PIK3CG,PIK3R5,TP53
